# Supplementary material for: IsoTV: processing and visualizing functional features of translated transcript isoforms
Source: Bioinformatics. 2021 Feb 15;37(18):3070–2. doi: 10.1093/bioinformatics/btab103 (PMC8479675; doi:10.1093/bioinformatics/btab103)
Supplement: btab103_Supplementary_Data [file btab103_supplementary_data.zip]

Archive with 3 entries (3 files):
- Supplement_revised_Mayer.docx
- SupplementaryFigure1.eps
- SupplementaryFigure2.eps
